# Supplementary material for: Isolation and Characterization of Bacterial Endophytes from Small Nodules of Field-Grown Peanut
Source: Microorganisms. 2023 Jul 29;11(8):1941. doi: 10.3390/microorganisms11081941 (PMC10458822; doi:10.3390/microorganisms11081941)
Supplement: Supplementary file 1 [file microorganisms-11-01941-s001.zip]

Archive with 9 entries (9 files):
- Figure S1.tif
- Figure S2.pdf
- Figure S3.pdf
- Figure S4.tif
- Figure S5.tif
- Supplementary Information.pdf
- Table S1.xlsx
- Table S2.xlsx
- Table S3.xlsx
