# Supplementary material for: Isolation and Characterization of Bacterial Endophytes from Small Nodules of Field-Grown Peanut
Source: Microorganisms. 2023 Jul 29;11(8):1941. doi: 10.3390/microorganisms11081941 (PMC10458822; doi:10.3390/microorganisms11081941)
Supplement: Supplementary file 1 [file microorganisms-11-01941-s001.zip › Table S1.xlsx]

## Sheet: Sheet1
Table S1. Taxonomic characterization of 87 small nodule isolates of peanut roots that were matched with amplicon sequence variants (ASV's) using NCBI two-way blast. The blast was conducted using 16S rRNA gene sequences and the gene base pairs, annotated family & genus information are shown based on SILVA database.
Isolates ID	% Identity with ASV's	% Identity with SILVA db	Isolates fragment size (bp)	Family	Genus
1	100	97.9167	1107	Erwiniaceae	Pantoea
2	100	98.5535	1098	Erwiniaceae	Pantoea
3	98.65	95.1341	1154	Pseudomonadaceae	Pseudomonas
4	99.78	97.2512	1100	Erwiniaceae	Pantoea
5	99.78	98.2841	1105	Erwiniaceae	Pantoea
6	99.78	98.0114	1105	Erwiniaceae	Pantoea
7	99.78	98.5782	1111	Erwiniaceae	Pantoea
8	98.2	97.7477	1103	Oxalobacteraceae	Herbaspirillum
9	98.88	97.0913	1184	Pseudomonadaceae	Pseudomonas
10	99.1	97.9554	1118	Pseudomonadaceae	Pseudomonas
11	99.05	98.7296	1115	Rhizobiaceae	Allorhizobium-Neorhizobium-Pararhizobium-Rhizobium
12	99.1	97.5758	1193	Pseudomonadaceae	Pseudomonas
13	99.1	97.1145	1140	Pseudomonadaceae	Pseudomonas
14	98.81	97.9661	1180	Rhizobiaceae	Allorhizobium-Neorhizobium-Pararhizobium-Rhizobium
15	98.43	98.341	1104	Pseudomonadaceae	Pseudomonas
16	100	98.2025	1145	Rhizobiaceae	Allorhizobium-Neorhizobium-Pararhizobium-Rhizobium
17	100	97.9781	1195	Burkholderiaceae	Burkholderia-Caballeronia-Paraburkholderia
18	100	97.6598	1117	Comamonadaceae	Mitsuaria
19	98.43	97.8131	1150	Pseudomonadaceae	Pseudomonas
20	98.43	98.1098	1107	Pseudomonadaceae	Pseudomonas
21	98.2	97.7477	1103	Oxalobacteraceae	Herbaspirillum
22	100	95.7661	1165	Rhizobiaceae	Allorhizobium-Neorhizobium-Pararhizobium-Rhizobium
23	100	97.9279	1104	Oxalobacteraceae	Herbaspirillum
24	99.78	98.1233	1117	Pseudomonadaceae	Pseudomonas
25	100	97.074	1159	Comamonadaceae	Mitsuaria
26	98.43	95.7854	1094	Erwiniaceae	Pantoea
27	98.2	96.7932	1166	Oxalobacteraceae	Herbaspirillum
28	99.78	95.4764	1012	Oxalobacteraceae	Herbaspirillum
29	98.2	98.806	1145	Enterobacteriaceae
30	100	97.3921	1113	Pseudomonadaceae	Pseudomonas
31	98.2	99.0079	1136	Enterobacteriaceae
32	100	97.807	1154	Comamonadaceae	Mitsuaria
33	100	98.9593	1140	Rhizobiaceae	Allorhizobium-Neorhizobium-Pararhizobium-Rhizobium
33o	98.88	98.15	1143	Pseudomonadaceae	Pseudomonas
34	98.43	98.2213	1194	Enterobacteriaceae
35	99.33	98.2592	1120	Bacillaceae	Bacillus
36	99.78	97.3404	1107	Burkholderiaceae	Burkholderia-Caballeronia-Paraburkholderia
37	99.55	98.1516	1138	Erwiniaceae	Pantoea
38	99.78	97.7273	1107	Erwiniaceae	Pantoea
39	100	98.6261	1118	Bacillaceae	Bacillus
40	98.43	97.9554	1066	Burkholderiaceae	Burkholderia-Caballeronia-Paraburkholderia
41	98.65	96.515	1017	Bacillaceae	Bacillus
42	100	96.5747	1029	Bacillaceae	Bacillus
43	100	98.0962	1004	Comamonadaceae	Mitsuaria
44	99.33	98.1354	1017	Bacillaceae	Bacillus
45	99.33	97.6037	1074	Bacillaceae	Bacillus
46	99.33	98.4329	1018	Bacillaceae	Bacillus
47	99.33	97.4954	1067	Bacillaceae	Bacillus
48	99.78	98.4158	1064	Erwiniaceae	Pantoea
49	100	98.0676	1030	Bacillaceae	Bacillus
50	100	97.5799	1022	Bacillaceae	Bacillus
51	99.29	97.9943	1032	Streptomycetaceae	Streptomyces
52	99.33	97.3297	1071	Bacillaceae	Bacillus
53	99.33	98.1343	1065	Bacillaceae	Bacillus
54	99.33	99.0196	1024	Bacillaceae	Bacillus
55	99.78	98.646	1095	Erwiniaceae	Pantoea
56	100	97.7674	1067	Bacillaceae	Bacillus
57	100	96.6272	1075	Bacillaceae	Bacillus
58	100	99.1296	1104	Bacillaceae	Bacillus
59	100	99.1304	1087	Bacillaceae	Bacillus
60	100	98.7415	1123	Bacillaceae	Bacillus
61	100	99.3137	1029	Bacillaceae	Bacillus
62	100	98.7025	1075	Bacillaceae	Bacillus
63	100	98.6654	1053	Bacillaceae	Bacillus
64	100	98.646	1088	Bacillaceae	Bacillus
65	100	98.4082	1071	Bacillaceae	Bacillus
66	100	98.9372	1122	Bacillaceae	Bacillus
67	100	98.646	1095	Bacillaceae	Bacillus
68	100	98.744	1159	Bacillaceae	Bacillus
69	100	98.9372	1095	Bacillaceae	Bacillus
70	95.96	97.0771	1150	Bacillaceae	Bacillus
71	87.08	89.4805	734	Erwiniaceae	Pantoea stewartia
72	92.74	97.5345	1393	Flavobacteriaceae	Flavobacterum
73	94.56	95.525	1148	Flavobacteriaceae	Flavobacterium johnsoniae
74	85.46	84.1748	1162	Bacillaceae	Bacillus megaterium
75	94.34	93.864	1203	Flavobacteriaceae	Flavobacterium sp.
76	83.37	83.4054	1145	Enterobacteriaceae	Enterobacter asburiae
77	100	97.5567	1143	Rhizobiaceae	Rhizobium sp.
78	97.98	97.1741	1115	Oxalobacteraceae	Herbaspirillum sp. strain A33
79	86.06	84.5815	912	Rhizobiaceae	Rhizobium tropici strain CAF436
80	99.76	96.293	1137	Rhizobiaceae	Rhizobium sp. RITF 14111
81	97.14	92.7052	988	Rhizobiaceae	Rhizobium sp. RITF 14111
82	95.96	92.3077	1144	Enterobacteriaceae	Enterobacteriaceae bacterium M407 gene
83	96.63	96.2454	1191	Enterobacteriaceae	Enterobacteriaceae bacterium
84	100	98.0132	1232	Rhizobiaceae	Rhizobium sp. CT 6-01
85	96.63	95.6436	1185	Enterobacteriaceae	Phytobacter diazotrophicus strain 5110RM
86	85.67	75.738	1067	Enterobacteriaceae	Klebsiella sp.
