# Supplementary material for: Isolation and Characterization of Bacterial Endophytes from Small Nodules of Field-Grown Peanut
Source: Microorganisms. 2023 Jul 29;11(8):1941. doi: 10.3390/microorganisms11081941 (PMC10458822; doi:10.3390/microorganisms11081941)
Supplement: Supplementary file 1 [file microorganisms-11-01941-s001.zip › Table S2.xlsx]

## Sheet: Sheet1
Table S2. Tolerance of small nodule isolates of peanut roots to high temperature, NaCl and pH on YMA agar plates.
Total Isolates	% of tolerant isolates
	Temperature*				NaCl* (M)					pH
	37°C	40°C	45°C		0	0.15	0.3	0.6		4	5	7
83	83	65 (19)	28 (18)		83 (19)	83 (27)	81 (34)	76 (71)		65	81	83
% growth	100	78	33		100	100	98	92		78	98	100
* Parenthesis indicate slow growth
