# Supplementary material for: Isolation and Characterization of Bacterial Endophytes from Small Nodules of Field-Grown Peanut
Source: Microorganisms. 2023 Jul 29;11(8):1941. doi: 10.3390/microorganisms11081941 (PMC10458822; doi:10.3390/microorganisms11081941)
Supplement: Supplementary file 1 [file microorganisms-11-01941-s001.zip › Table S3.xlsx]

## Sheet: ACC deaminase activity
Table S3. Small nodule isolates of peanut roots show aminocyclopropane-1-carboxylate deaminase (ACCD) activity.
	Phenol Red			Bromothymol Blue
Isolate #	- NH4SO4	+ NH4SO4	ACC	- NH4SO4	+ NH4SO4	ACC
8	-	-	+	-	-	+
21	-	-	+	-	-	+
28	-	-	+	-	-	+
